# Supplementary material for: The Chromatin Remodeler BPTF Activates a Stemness Gene-Expression Program Essential for the Maintenance of Adult Hematopoietic Stem Cells
Source: Stem Cell Reports. 2018 Feb 15;10(3):675–83. doi: 10.1016/j.stemcr.2018.01.020 (PMC5918338; doi:10.1016/j.stemcr.2018.01.020)
Supplement: Table S1. RNA-Seq Reveals Differentially Expressed Genes in Bptf-cKO versus Control (f/f) LSK Cells, Related to Figure 3 [file mmc2.xlsx]

## Sheet: down up in cKO
Table S1. RNA-seq reveals differentially expressed genes in Bptf-cKO versus control (f/f) LSK cells*. Related to Fig 3.
*, cutoff: fold-change >1.35; padj <0.05
part 1- downregulated in Bptf-cKO versus control (f/f) LSK cells
Gene Symbol	baseMean	log2(FoldChange_KO_vs_WT)	pvalue	padj	BPTF_KO_2	BPTF_KO_1	WT_2	WT_1
P3h3	495.602	-3.20679	9.21132e-59	2.49627e-55	62.0813	74.741	947.994	897.592
Maged1	1096.58	-2.68151	5.06302e-49	8.57548e-46	244.093	236.572	2185.65	1720
Pcp4l1	421.929	-2.6739	1.28065e-41	1.73528e-38	81.8345	92.9388	733.171	779.773
H1fx	414.493	-2.50969	3.14246e-30	2.24107e-27	70.547	104.637	745.644	737.141
Bgn	250.554	-2.63329	1.6859e-26	1.1422e-23	45.1501	35.7457	532.207	389.111
H2-DMb1	213.872	-2.49952	6.01633e-24	3.5444e-21	45.1501	32.4961	428.26	349.58
Ifitm1	2405.69	-1.56821	4.09604e-23	2.22005e-20	1007.41	1244.6	3602.1	3768.64
Sdc1	214.515	-2.20578	6.53268e-22	3.05234e-19	59.2595	51.9937	363.121	383.686
Dtd1	577.819	-1.82634	6.84616e-22	3.09218e-19	238.449	204.075	1007.59	861.161
Ppa2	464.253	-1.87715	1.49426e-21	6.53135e-19	148.149	187.177	770.592	751.094
Mpl	3285.64	-1.12443	7.89879e-20	3.24329e-17	2021.88	2001.76	4489.11	4629.81
Sgsm1	380.259	-1.98055	9.61425e-18	3.34034e-15	90.3001	138.433	600.119	692.184
Zfp36	8081.83	-1.72563	1.14239e-17	3.86984e-15	2852.92	3572.62	15449.3	10452.5
Aqp1	925.569	-2.09996	1.67383e-17	5.5318e-15	217.285	255.419	1121.24	2108.33
Iffo1	695.83	-1.65933	1.74913e-17	5.53774e-15	292.064	293.765	947.994	1249.5
Robo4	721.237	-1.50101	3.52557e-17	1.08571e-14	314.639	369.156	1165.59	1035.56
Akr1e1	493.56	-1.52713	3.81281e-17	1.14808e-14	245.503	216.424	758.118	754.194
Zfp820	199.445	-1.94701	1.02831e-16	2.96459e-14	67.7251	55.2434	349.261	325.551
Ppp1r9a	1229.34	-1.23433	1.62774e-16	4.59498e-14	675.84	721.413	1835.01	1685.12
Rec8	499.289	-1.54084	2.76735e-16	7.65256e-14	251.147	207.975	783.065	754.969
Ddah2	499.875	-1.42202	5.59135e-16	1.51525e-13	246.914	252.82	733.171	766.596
Timp2	492.552	-1.62807	1.11507e-15	2.93106e-13	176.367	236.572	758.118	799.151
Tmcc2	524.239	-1.44873	1.12484e-15	2.93106e-13	238.449	272.317	814.942	771.247
Gprasp2	190.86	-1.8467	3.88043e-15	9.55996e-13	60.6704	64.3423	342.331	296.097
Matk	1110.65	-1.12992	6.14828e-15	1.48766e-12	656.087	683.068	1550.88	1552.57
Plxnb2	1419.75	-1.45131	1.63179e-14	3.68512e-12	568.609	798.104	2162.09	2150.19
Arhgap5	336.32	-1.58647	1.84299e-14	4.09386e-12	128.395	158.581	540.523	517.782
Fam171a2	178.854	-2.02072	6.59218e-14	1.39569e-11	26.8078	50.044	275.805	362.757
Gimap8	659.094	-1.20613	9.55307e-14	1.99145e-11	373.899	380.204	932.749	949.525
Car1	773.787	-1.78791	1.15122e-13	2.3635e-11	242.682	277.517	928.591	1646.36
Dusp1	7540.48	-1.7531	1.92447e-13	3.89202e-11	2768.26	2496.35	16527.5	8369.77
Rgs2	2540.22	-1.06757	1.96035e-13	3.90628e-11	1457.5	1703.45	3487.07	3512.85
Zfp157	454.179	-1.31085	2.81543e-13	5.52886e-11	234.216	246.97	673.575	661.954
Ermap	357.003	-1.99976	2.10389e-12	3.85239e-10	86.0673	29.8964	498.944	813.103
Lamb2	180.896	-1.69103	5.78849e-12	1.01862e-09	64.9032	62.3925	338.173	258.116
Pklr	112.224	-1.9648	1.12439e-11	1.92855e-09	18.3422	4.54945	185.718	240.288
Pbx1	2782.15	-0.920371	1.1431e-11	1.93613e-09	1841.28	1907.52	3499.54	3880.26
4930402H24Rik	366.565	-1.30395	1.47719e-11	2.47111e-09	196.121	187.827	566.856	515.456
Adcy6	1330.71	-1.09241	1.83505e-11	3.0323e-09	728.045	886.493	1836.39	1871.92
B4galt4	458.257	-1.18255	2.81105e-11	4.58912e-09	265.257	258.669	661.101	648.002
Afdn	609.078	-1.56394	2.96574e-11	4.78401e-09	242.682	248.92	1216.87	727.84
Zbtb39	368.446	-1.41122	3.2853e-11	5.23715e-09	167.902	181.978	490.628	633.275
B3glct	509.994	-1.20546	3.48675e-11	5.43051e-09	270.9	300.264	771.978	696.835
Adnp2	1058.76	-0.990043	4.2197e-11	6.49738e-09	715.346	654.471	1428.92	1436.3
Nwd1	2566.73	-0.90833	6.9891e-11	1.02937e-08	1642.33	1828.88	3287.49	3508.2
Gimap6	4997.59	-1.13633	9.50682e-11	1.3704e-08	2582.02	3284.7	7773.83	6349.8
Gprasp1	1475.46	-1.0261	1.13428e-10	1.61784e-08	856.44	1001.53	2124.67	1919.2
Sphk1	86.2148	-1.84325	1.93251e-10	2.69954e-08	15.5203	4.54945	137.21	187.58
Slc30a4	372.444	-1.36786	2.66722e-10	3.6506e-08	149.56	208.625	569.628	561.964
Ighg2b	452.605	-1.77997	3.76918e-10	5.05667e-08	74.7798	115.686	1190.54	429.418
Epor	181.761	-1.52312	3.87554e-10	5.14839e-08	69.136	77.3407	255.016	325.551
Zfp827	222.609	-1.43032	4.15357e-10	5.46416e-08	90.3001	109.187	370.05	320.901
Abca3	1072.57	-0.974016	4.38641e-10	5.71499e-08	668.785	721.413	1527.32	1372.74
Hmgn3	282.527	-1.33849	4.62924e-10	5.91756e-08	148.149	131.934	460.137	389.887
Actn1	779.71	-0.963539	8.09483e-10	1.0156e-07	524.869	493.291	1051.94	1048.74
Mmrn1	1267.54	-0.95316	9.4707e-10	1.17732e-07	864.906	798.754	1812.83	1593.65
Msrb3	171.047	-1.62903	1.04654e-09	1.28914e-07	39.5063	69.5416	255.016	320.126
Pkn3	577.439	-1.13881	1.37005e-09	1.67245e-07	373.899	297.664	827.416	810.778
Npdc1	170.513	-1.5433	1.58307e-09	1.89828e-07	49.3829	76.6908	292.437	263.542
Clstn3	939.078	-0.948052	2.08186e-09	2.47449e-07	619.402	613.526	1337.45	1185.94
Ermp1	1713.65	-0.94513	2.12311e-09	2.50158e-07	1223.28	1034.03	2406.02	2191.27
Pnck	158.32	-1.41909	3.1287e-09	3.65464e-07	66.3142	72.7912	238.384	255.79
Gm8113	116.802	-1.70089	3.17899e-09	3.68165e-07	15.5203	30.5463	148.297	272.843
Btg2	959.692	-1.1264	3.23809e-09	3.71831e-07	560.143	555.683	1563.36	1159.58
Mfhas1	155.387	-1.62394	3.28385e-09	3.73917e-07	62.0813	32.4961	295.209	231.762
Kazn	77.4854	-1.62845	3.79714e-09	4.21732e-07	22.575	22.0973	135.824	129.445
Bptf	4522.23	-0.722722	4.10025e-09	4.48051e-07	3319.94	3398.44	5850.12	5520.42
Hcn3	44.5481	-1.67819	5.0617e-09	5.48688e-07	1.41094	3.89953	65.1399	107.742
Fgd1	249.272	-1.34582	5.39504e-09	5.75612e-07	131.217	106.587	421.331	337.953
Gm26532	88.5266	-1.63449	6.5279e-09	6.75214e-07	23.986	22.0973	187.104	120.919
Nckap1	248.642	-1.33936	7.7943e-09	7.94081e-07	124.163	112.436	432.418	325.551
Pdzk1ip1	453.467	-1.02238	8.23832e-09	8.33054e-07	286.421	279.466	620.908	627.074
Fads2	818.45	-0.917496	9.1804e-09	9.07988e-07	530.513	560.233	1043.63	1139.43
Tmem132a	64.174	-1.66015	9.65829e-09	9.48332e-07	5.64376	14.2983	134.438	102.316
Myo5c	322.026	-1.43738	9.87677e-09	9.62807e-07	136.861	131.284	641.698	378.26
Ptms	1338.92	-1.02488	1.02205e-08	9.89196e-07	816.934	849.448	1598.01	2091.28
Fam49a	527.468	-1.04855	1.07642e-08	1.02715e-06	317.461	328.211	673.575	790.625
Abca1	573.273	-1.22433	1.1084e-08	1.05027e-06	354.146	258.669	747.03	933.247
Zfp763	206.863	-1.40823	1.26153e-08	1.17888e-06	73.3689	103.987	289.665	360.432
Rassf4	900.259	-0.85805	1.33693e-08	1.24078e-06	613.759	627.175	1204.4	1155.71
Scd2	6389.63	-0.931641	1.58196e-08	1.4582e-06	4667.39	3765.65	9266.5	7858.97
Msrb2	413.854	-1.05465	1.92821e-08	1.73028e-06	268.078	235.922	572.4	579.016
Bhlhb9	1121.54	-0.913087	2.3061e-08	2.04233e-06	702.648	789.655	1599.39	1394.45
Tgfbi	465.368	-1.31521	2.44658e-08	2.13879e-06	263.846	183.278	826.03	588.318
Atp1b2	220.23	-1.53857	5.40648e-08	4.52209e-06	81.8345	44.8446	248.086	506.155
Zfp783	608.97	-1.28523	7.31122e-08	5.92154e-06	225.75	362.656	781.679	1065.79
Spire1	368.699	-1.0176	7.52788e-08	6.03567e-06	232.805	223.573	523.891	494.528
Phlpp2	497.422	-0.928312	8.52285e-08	6.79321e-06	323.105	330.16	679.119	657.304
Cbx6	3219.96	-0.74476	9.02105e-08	7.14826e-06	2484.66	2228.58	4257.66	3908.94
Zfp764	145.43	-1.28947	1.19664e-07	9.31864e-06	73.3689	65.6421	214.823	227.886
Zmym5	1008.74	-0.775417	1.23826e-07	9.5877e-06	712.524	737.661	1290.33	1294.45
Sgce	227.286	-1.39258	1.32719e-07	1.01602e-05	118.519	66.292	408.857	315.475
Zfp799	256.705	-1.23144	1.37185e-07	1.0443e-05	124.163	137.134	322.928	442.595
Kcnk5	1102.15	-1.05123	1.61915e-07	1.22567e-05	675.84	646.022	1822.53	1264.22
Gab1	467.817	-0.956033	1.69932e-07	1.27214e-05	283.599	317.162	613.979	656.529
Esam	851.852	-1.18538	1.79664e-07	1.33761e-05	464.199	441.297	1557.81	944.099
Gpr162	137.561	-1.50619	1.81149e-07	1.34129e-05	49.3829	16.248	207.893	276.719
Ptrf	1067.33	-1.02549	1.93146e-07	1.42235e-05	647.621	655.771	1736.6	1229.34
Uaca	332.381	-1.3363	1.95127e-07	1.42918e-05	183.422	109.187	609.821	427.092
Clstn1	1174.91	-0.782366	2.00675e-07	1.46191e-05	860.673	820.851	1584.15	1433.98
Obsl1	518.717	-1.09898	2.21049e-07	1.60172e-05	252.558	341.209	812.17	668.931
Stard10	838.253	-1.01125	2.2303e-07	1.60748e-05	445.857	586.879	1063.03	1257.25
Gprc5b	412.803	-1.12356	2.35624e-07	1.68926e-05	200.353	262.568	529.435	658.854
2700081O15Rik	621.169	-1.01374	2.5385e-07	1.80087e-05	379.543	386.054	740.101	978.98
Tspan33	166.031	-1.25661	2.5748e-07	1.80769e-05	76.1907	85.1398	224.525	278.269
Carmil3	136.275	-1.31733	2.84364e-07	1.97597e-05	57.8485	62.3925	241.156	183.704
Car2	8842.37	-0.841158	2.88329e-07	1.98318e-05	6511.49	5706.31	12937.9	10213.8
Msl3l2	239.49	-1.19646	3.24912e-07	2.20128e-05	102.999	144.283	340.945	369.733
Zmym2	1625.4	-0.785687	3.53555e-07	2.37162e-05	1068.08	1248.5	2019.34	2165.69
Fam134b	1383.17	-0.777193	3.68608e-07	2.44836e-05	1058.2	926.139	1832.23	1716.12
Tmem44	87.9357	-1.44899	4.02707e-07	2.64887e-05	35.2735	16.248	148.297	151.924
Lrch2	119.806	-1.40768	4.1857e-07	2.73992e-05	31.0407	51.3438	235.613	161.225
Rgs11	58.8488	-1.44379	4.30354e-07	2.80351e-05	16.9313	16.898	110.876	90.6893
Cd200	59.2407	-1.45291	4.46375e-07	2.89396e-05	11.2875	18.8477	112.262	94.5649
Tspan6	290.108	-1.11908	4.61138e-07	2.97544e-05	143.916	178.728	458.752	379.035
Ndn	153.099	-1.37859	5.37456e-07	3.41756e-05	50.7938	62.3925	320.156	179.053
Morn4	125.659	-1.25405	5.39747e-07	3.41756e-05	57.8485	61.7426	188.49	194.556
Fbxo21	1181.64	-0.728212	5.56316e-07	3.50609e-05	886.07	853.997	1445.55	1540.94
Zan	334.776	-1.06097	5.70199e-07	3.57694e-05	184.833	207.325	525.277	421.667
A230050P20Rik	1329.12	-0.922365	5.83767e-07	3.64518e-05	756.264	979.432	1643.74	1937.03
Zscan26	770.943	-0.798531	7.39402e-07	4.51302e-05	514.993	572.581	1004.82	991.381
Bpifc	134.402	-1.36556	7.43444e-07	4.51734e-05	43.7391	56.5432	162.157	275.168
Rnf216	2041.29	-0.680014	7.69212e-07	4.65305e-05	1576.02	1503.92	2651.33	2433.88
Dhx58	614.26	-0.868217	7.81435e-07	4.70598e-05	382.365	447.146	799.697	827.831
Jund	1538.54	-1.2177	8.118e-07	4.86721e-05	517.815	1003.48	2629.16	2003.69
Shisa8	432.03	-1.01915	8.61839e-07	5.14445e-05	225.75	296.364	569.628	636.375
Paqr9	41.7151	-1.4203	8.92998e-07	5.2839e-05	5.64376	9.09891	63.754	88.3639
Epb41l4b	2145.57	-0.692922	9.71712e-07	5.69987e-05	1533.69	1677.45	2802.4	2568.76
Hist1h2bg	163.832	-1.19794	9.88518e-07	5.77346e-05	70.547	93.5887	243.928	247.264
Abcg1	1736.03	-0.790958	1.20954e-06	6.97415e-05	1353.09	1109.42	2342.27	2139.34
Art4	318.216	-1.01551	1.28846e-06	7.39773e-05	170.724	213.174	432.418	456.547
Abhd8	903.307	-0.82607	1.31825e-06	7.53681e-05	620.813	630.424	1293.1	1068.89
Rufy2	414.847	-1.0174	1.34533e-06	7.62731e-05	220.107	280.116	526.663	632.5
Il18r1	168.555	-1.14869	1.39707e-06	7.88765e-05	81.8345	96.1884	260.56	235.637
Slc16a9	97.9607	-1.29192	1.52822e-06	8.59229e-05	45.1501	38.3454	138.596	169.752
Nxpe2	58.6744	-1.37372	1.54054e-06	8.62572e-05	18.3422	18.1978	87.3152	110.842
Insig1	438.687	-0.859394	1.64721e-06	9.14744e-05	300.53	294.415	593.189	566.614
Mtss1l	376.226	-1.02755	1.78162e-06	9.85343e-05	218.696	229.422	605.663	451.121
Slc36a4	399.708	-0.906504	1.89105e-06	0.00010374	246.914	276.867	516.962	558.088
Nkx2-3	434.572	-0.935574	1.97078e-06	0.000107678	252.558	303.513	626.452	555.763
C1ra	137.491	-1.22937	1.98966e-06	0.000108272	57.8485	70.1916	239.77	182.154
Gm42031	24.5978	-1.28873	2.31824e-06	0.00012367	0	0.649922	58.2102	39.5312
Zik1	338.617	-0.912798	2.49291e-06	0.000131436	229.983	212.524	447.664	464.298
Plbd1	157.471	-1.24085	2.60546e-06	0.000136309	84.6564	59.7928	200.964	284.47
Ndrg2	224.397	-1.11965	2.6035e-06	0.000136309	117.108	124.785	379.752	275.944
Gspt2	177.119	-1.08578	2.82675e-06	0.000145637	100.177	98.7881	239.77	269.743
Krba1	685.187	-0.78346	2.82533e-06	0.000145637	455.733	514.738	896.714	873.563
Slc22a17	341.531	-1.09556	3.13658e-06	0.00016038	152.381	224.223	440.734	548.787
Ptk7	757.491	-0.74568	3.29907e-06	0.000168054	546.034	551.784	1008.98	923.171
Hist3h2ba	60.2343	-1.32967	3.3637e-06	0.000170705	15.5203	22.7473	108.105	94.5649
C1qtnf12	563.185	-0.869174	3.41929e-06	0.000172878	361.2	394.503	677.733	819.304
Fxn	392.65	-0.850491	3.7996e-06	0.000190684	262.435	270.367	523.891	513.906
Rnpep	1354.1	-0.792648	3.88034e-06	0.000194017	852.207	1054.17	1652.06	1857.97
Cbx7	685.434	-0.809756	4.00451e-06	0.000199489	522.048	436.098	875.924	907.668
Emp1	429.154	-1.17133	4.40947e-06	0.000217267	237.038	191.727	454.594	833.257
Mier2	653.004	-0.808528	4.55584e-06	0.000222858	434.569	475.743	788.609	913.094
Hnf4a	784.49	-1.11273	4.95976e-06	0.000239163	289.243	549.834	1132.33	1166.56
Pgghg	938.732	-0.930984	5.29789e-06	0.000254562	715.346	488.091	1237.66	1313.83
Hist3h2a	186.337	-1.13947	5.7383e-06	0.000274749	101.588	90.3391	327.086	226.336
Vdr	449.487	-0.890615	5.88159e-06	0.000279633	311.818	280.116	661.101	544.911
Fscn1	157.279	-1.23009	5.96124e-06	0.00028243	76.1907	61.0926	310.454	181.379
Armcx2	1106.06	-0.857907	6.10374e-06	0.000287173	818.345	672.669	1646.52	1286.7
Naprt	339.568	-0.882021	6.21381e-06	0.000291339	217.285	231.372	473.997	435.619
Irf6	198.299	-1.18532	6.68713e-06	0.000310713	79.0126	107.887	371.436	234.862
Hid1	262.081	-1.07759	7.05074e-06	0.000326066	152.381	137.783	450.436	307.724
Fos	15583.5	-1.29764	7.38155e-06	0.000340204	4311.83	4334.98	37418	16269
Ypel1	197.872	-1.19355	7.42145e-06	0.000340884	73.3689	109.837	236.999	371.284
Ank1	139.802	-1.26322	7.90451e-06	0.000360626	64.9032	41.595	156.613	296.097
Rhag	70.3032	-1.29	8.16177e-06	0.000371114	25.3969	16.248	84.5433	155.024
Abcb4	447.366	-1.01644	8.26782e-06	0.000373484	246.914	280.766	504.488	757.295
Trim47	535.763	-0.888044	8.29659e-06	0.000373484	301.941	400.352	701.294	739.467
Zfp30	54.8458	-1.28788	8.66873e-06	0.000388945	19.7532	10.3987	77.6135	111.618
Ccdc40	229.487	-1.19549	9.43917e-06	0.000422115	69.136	137.783	311.84	399.188
Tirap	174.792	-1.03661	9.6056e-06	0.000428144	105.82	96.1884	232.841	264.317
Spred3	381.514	-0.960784	9.86102e-06	0.000438088	205.997	265.168	471.225	583.667
Pkhd1l1	56.0964	-1.2666	1.0442e-05	0.000460876	14.1094	8.44898	141.368	60.4595
Slc38a5	53.2886	-1.26905	1.05713e-05	0.000465067	16.9313	6.49922	73.4557	116.268
Obscn	52.0994	-1.26371	1.09725e-05	0.000478062	16.9313	17.5479	95.631	78.2874
Gbas	1176.34	-0.724216	1.09497e-05	0.000478062	774.606	943.037	1494.06	1493.66
Cpxm1	205.667	-1.12765	1.21242e-05	0.000523194	91.7111	115.686	374.208	241.063
Blk	36.451	-1.24345	1.27422e-05	0.000548119	4.23282	7.79906	48.5085	85.2635
Rnase6	273.138	-0.90346	1.29212e-05	0.000554058	166.491	185.878	379.752	360.432
Ocrl	3077.8	-0.5856	1.31211e-05	0.000560856	2550.98	2302.67	3647.84	3809.73
Gm15446	71.2166	-1.2381	1.3404e-05	0.000571144	33.8625	20.1476	112.262	118.594
Clip3	119.892	-1.21222	1.40216e-05	0.000595589	45.1501	53.2936	243.928	137.197
Kel	80.243	-1.25391	1.44351e-05	0.000611235	16.9313	31.8462	97.0169	175.178
Gsta4	122.288	-1.19254	1.50032e-05	0.000633314	52.2048	53.9435	241.156	141.847
2310001H17Rik	182.562	-1.05802	1.50893e-05	0.000634969	90.3001	111.787	232.841	295.322
Sdc2	56.0417	-1.24989	1.57229e-05	0.000655523	9.87658	22.0973	98.4029	93.7898
Klf1	154.347	-1.24072	1.56857e-05	0.000655523	49.3829	57.843	142.753	367.408
Tanc2	395.145	-0.930034	1.56329e-05	0.000655523	207.408	289.215	552.997	530.959
Zfp354c	156.405	-1.06152	1.5953e-05	0.000663077	76.1907	95.5385	212.051	241.838
Selenbp1	578.644	-0.792307	1.65361e-05	0.000685213	372.488	436.098	706.838	799.151
Gucy1b3	57.1078	-1.2383	1.70515e-05	0.000704415	14.1094	23.3972	102.561	88.3639
Alpk3	219.213	-0.92898	1.94289e-05	0.000797764	138.272	137.783	313.226	287.57
Kdelr1	1787.89	-0.570998	1.94188e-05	0.000797764	1454.68	1383.03	2162.09	2151.74
Fam110c	100.811	-1.1133	1.98529e-05	0.00081271	52.2048	50.044	148.297	152.699
Med12l	834.749	-0.704821	1.99183e-05	0.000812931	577.074	653.821	1008.98	1099.12
Man2b2	1091.39	-0.781396	2.29679e-05	0.000934579	757.674	778.606	1215.48	1613.8
Mmp2	212.699	-1.1468	2.51354e-05	0.00101667	94.5329	103.987	218.981	433.293
Sgms1	1100.33	-0.607711	2.63854e-05	0.00106243	857.851	853.997	1374.87	1314.61
Ldhd	118.408	-1.09192	2.69132e-05	0.00107892	52.2048	68.8917	184.332	168.202
Ikzf2	1571.73	-0.576574	2.96662e-05	0.00118577	1254.33	1231.6	1839.16	1961.83
Cd52	319.676	-1.13139	3.06598e-05	0.0012183	119.93	182.628	331.244	644.902
Neurl3	1536.98	-0.751995	3.06412e-05	0.0012183	1038.45	1161.41	1710.27	2237.78
Map7d3	159.296	-0.998581	3.10581e-05	0.00122592	94.5329	90.9891	243.928	207.733
Mr1	300.181	-0.92218	3.1123e-05	0.00122592	218.696	161.181	418.559	402.288
Cand2	1119.03	-0.646874	3.11044e-05	0.00122592	876.193	828	1470.5	1301.43
Neat1	2955.77	-0.749495	3.42028e-05	0.00133945	2033.16	2201.94	3201.56	4386.42
Eid2	113.878	-1.06308	3.59159e-05	0.00139868	55.0266	65.6421	163.543	171.302
Thsd1	815.411	-0.648027	3.64756e-05	0.00141617	595.416	644.073	995.117	1027.04
Plcb2	6380.34	-0.504998	3.68629e-05	0.00142306	5104.78	5338.46	7306.76	7771.38
C1qtnf6	578.795	-0.867679	3.7694e-05	0.00144689	406.351	354.857	903.643	650.328
C1rl	165.507	-1.04275	3.79284e-05	0.00145178	93.122	87.7394	282.735	198.431
Zfp467	610.066	-0.681197	3.90732e-05	0.00149139	461.377	449.096	787.223	742.567
Serpinh1	92.9297	-1.13006	3.99808e-05	0.00151748	33.8625	50.6939	153.841	133.321
Rcn3	552.726	-0.788869	3.98821e-05	0.00151748	375.31	395.802	637.54	802.252
Sdpr	202.287	-1.08538	4.02845e-05	0.00152395	74.7798	129.984	263.332	341.054
Mum1	2414.15	-0.552605	4.03762e-05	0.00152395	1935.81	1923.77	3035.24	2761.76
Unc13b	80.1536	-1.13617	4.23381e-05	0.00159356	35.2735	36.3956	142.753	106.192
4930515G01Rik	126.042	-1.02042	4.24853e-05	0.00159467	69.136	72.1413	188.49	174.403
Rab6b	256.967	-1.09453	4.32145e-05	0.00161756	84.6564	169.63	346.489	427.092
Bcl11a	3193.03	-0.6097	4.34312e-05	0.00162119	2271.61	2683.53	3754.56	4062.42
Pak1	1829.2	-0.643606	4.41177e-05	0.00163779	1309.35	1475.32	2439.28	2092.83
Zfp618	103.326	-1.09481	4.76199e-05	0.00175999	42.3282	58.493	169.087	143.398
Pkd2	574.083	-0.731156	4.79059e-05	0.00176393	411.994	419.2	672.189	792.95
Dyrk3	588.353	-0.827139	5.09577e-05	0.00186615	376.721	417.25	896.714	662.73
Tnip3	208.778	-1.11643	5.47322e-05	0.00198295	115.697	77.3407	422.717	219.36
Rhd	45.1434	-1.11084	5.54881e-05	0.00199964	4.23282	7.14914	37.4208	131.771
Plxnc1	4012.54	-0.539001	5.54842e-05	0.00199964	3424.35	3035.13	4785.71	4804.98
Soga1	1142.63	-0.5916	5.71456e-05	0.00204847	860.673	928.088	1367.94	1413.82
Rab4a	289.054	-0.827894	5.74001e-05	0.00205217	210.23	181.328	382.524	382.135
2010204K13Rik	130.272	-1.08321	5.9158e-05	0.00210391	79.0126	51.3438	221.753	168.977
Armcx1	555.831	-0.703293	6.36287e-05	0.00224459	433.158	384.754	724.855	680.557
Syngr1	51.122	-1.15384	6.7463e-05	0.00236208	22.575	11.0487	88.7012	82.163
Atp8b2	1608.12	-0.759091	6.77457e-05	0.00236586	941.097	1334.29	2045.67	2111.43
Mcl1	9236.75	-0.554638	6.92073e-05	0.00240451	6848.7	7888.1	11594.9	10615.3
Tet1	1449.14	-0.601739	6.94883e-05	0.0024081	1179.55	1077.57	1868.27	1671.16
Socs3	204.078	-1.03939	7.6224e-05	0.00262808	121.341	96.8383	224.525	373.609
Lhfpl2	375.425	-0.86245	7.7301e-05	0.00265172	220.107	270.367	440.734	570.49
Bend5	82.5917	-1.11278	7.78032e-05	0.00265967	26.8078	44.8446	119.192	139.522
Tspo2	59.1913	-1.12557	7.94126e-05	0.00269684	21.1641	6.49922	73.4557	135.646
Zmym4	1948.34	-0.597712	7.97276e-05	0.00270077	1432.1	1604.01	2527.98	2229.25
Clu	88.2201	-1.13657	8.12325e-05	0.00274489	39.5063	25.9969	191.262	96.1152
2610035D17Rik	282.065	-0.896407	8.81065e-05	0.00295506	167.902	189.127	327.086	444.145
Pld2	240.935	-0.96126	8.9978e-05	0.00301038	131.217	151.432	407.471	273.618
Serpinf1	772.788	-0.762641	9.07014e-05	0.0030271	461.377	625.875	966.011	1037.89
Jun	14541.6	-1.12754	9.31656e-05	0.0030941	5938.64	4949.15	32101.5	15176.9
Npr2	342.807	-0.902576	9.30845e-05	0.0030941	170.724	257.369	492.014	451.121
Slc14a1	1273.91	-0.823333	9.43287e-05	0.00312507	894.536	824.101	1329.13	2047.87
Tfr2	3120.78	-0.586893	9.57975e-05	0.00315829	2656.8	2240.93	3635.36	3950.02
Smo	1733.45	-0.51826	9.57314e-05	0.00315829	1417.99	1397.98	2030.43	2087.4
Zfp821	243.225	-0.8155	9.72968e-05	0.00319993	163.669	165.73	325.7	317.8
Junb	2145.98	-0.561217	9.85074e-05	0.0032319	1585.9	1821.73	2615.3	2561
Ccl4	204.898	-1.03574	9.94324e-05	0.00325437	105.82	109.837	214.823	389.111
Zfp286	149.514	-0.930305	0.000108074	0.00351175	95.9439	86.4396	200.964	214.709
Mpeg1	580.097	-0.896437	0.000108971	0.00353244	455.733	278.167	747.03	839.457
St3gal5	192.746	-0.875104	0.000113455	0.00366903	132.628	115.686	266.104	256.565
Apoe	3139.99	-0.749613	0.000114882	0.00369751	2398.6	2064.15	3319.37	4777.85
Tmem56	47.9257	-1.11319	0.000120204	0.00381445	18.3422	12.9984	59.5961	100.766
Gm19590	1330.65	-0.785114	0.000120711	0.00382156	807.057	1033.38	1462.18	2019.97
Zfp608	2706.45	-0.539911	0.000124057	0.00391836	2284.31	2062.85	3385.89	3092.74
Efcc1	268.997	-0.901797	0.00012466	0.00391912	145.327	189.777	321.542	419.341
Prkcq	969.812	-0.75328	0.000124658	0.00391912	723.812	648.622	1451.1	1055.72
Trim30a	1874.1	-0.604524	0.000126348	0.00396299	1425.05	1484.42	2074.78	2512.17
Trp53inp2	77.195	-1.04637	0.000132127	0.00413398	40.9172	36.3956	113.648	117.819
Lmo2	12386.8	-0.460885	0.000132409	0.00413398	10757	9911.96	14339.1	14539
Dzip1	135.224	-0.97891	0.000141755	0.00439538	64.9032	86.4396	212.051	177.503
Tada2a	616.163	-0.746249	0.000146448	0.00452785	433.158	440.647	906.415	684.433
Nipsnap1	802.32	-0.709801	0.000146696	0.00452785	526.28	638.873	1117.08	927.046
Rgl1	424.412	-0.87978	0.000147118	0.00453058	321.694	220.973	503.102	651.878
Zbtb46	41.5739	-1.09432	0.000157019	0.00480272	16.9313	12.3485	73.4557	63.56
2017-09-04	48.7977	-1.09331	0.000159424	0.00486531	14.1094	19.4977	62.368	99.2157
Ubc	2996.79	-0.66306	0.000161461	0.00491638	2368.97	2121.99	4270.13	3226.06
2510002D24Rik	388.137	-0.709693	0.000163082	0.00495463	266.668	297.014	492.014	496.853
Pld4	132.13	-0.955655	0.000165849	0.0049939	76.1907	77.3407	164.929	210.058
Gm15915	114.236	-1.06973	0.000170471	0.0051217	59.2595	42.2449	120.578	234.862
Spint2	2199.97	-0.496131	0.000172526	0.00517195	1750.98	1856.18	2548.77	2643.94
Nectin1	129.853	-0.923918	0.000179491	0.00534527	79.0126	77.3407	187.104	175.953
Kank2	378.977	-0.828995	0.000181875	0.00539259	234.216	267.118	589.031	425.542
Zc3h12c	274.393	-0.821747	0.000181526	0.00539259	172.135	193.027	406.085	326.327
Mpped2	50.7497	-1.07158	0.000184341	0.00545318	21.1641	21.4474	78.9995	81.3878
Ccng2	1294.35	-0.554081	0.000185126	0.00545318	1024.34	1037.93	1471.89	1643.26
Zfp111	318.005	-0.748788	0.000191138	0.00561806	217.285	231.372	436.576	386.786
Stard4	1986.53	-0.526917	0.000197814	0.00573958	1618.35	1588.41	2508.58	2230.8
Dtnbp1	1389.74	-0.52433	0.000197762	0.00573958	1083.6	1162.06	1650.67	1662.64
Timp3	72.3081	-1.07489	0.000205262	0.00593029	19.7532	31.1962	160.771	77.5122
Dusp3	264.589	-0.773506	0.000210262	0.00604209	193.299	174.179	357.577	333.303
Scarf1	1595.91	-0.75483	0.000214553	0.00610754	1235.98	1008.68	2440.67	1698.29
Hdac7	3323.31	-0.666048	0.000218427	0.00619182	2438.1	2526.25	3496.77	4832.11
Tro	38.4964	-1.06317	0.000233531	0.00659239	8.46564	15.5981	67.9119	62.0098
Amigo2	147.519	-0.878369	0.000238476	0.00671798	91.7111	93.5887	207.893	196.881
Hist1h1c	912.02	-0.884812	0.000241459	0.00677386	397.885	738.311	1179.45	1332.44
Crip1	1538.15	-0.504738	0.000241325	0.00677386	1217.64	1291.39	1826.69	1816.89
Bex4	47.7215	-1.0597	0.000243396	0.00681409	19.7532	11.0487	101.175	58.9093
Dusp5	1017.96	-0.866177	0.000246458	0.0068714	488.185	804.603	1613.25	1165.78
Cish	576.284	-0.68758	0.000249051	0.00692946	388.008	457.545	784.451	675.132
Trpc6	287.063	-1.03216	0.000252001	0.00699717	136.861	133.234	634.768	243.388
Thbs1	100.76	-1.04739	0.000257177	0.00712628	55.0266	32.4961	202.35	113.168
Btg1	1365.69	-0.57093	0.000257923	0.00713237	987.658	1163.36	1631.27	1680.47
Jam3	69.418	-1.05078	0.000258964	0.00714657	15.5203	25.347	173.245	63.56
2017-03-09	65.7995	-1.05483	0.000261913	0.00721325	15.5203	35.0958	109.491	103.091
Arhgef15	55.7059	-1.0432	0.000265042	0.00728463	26.8078	22.0973	95.631	78.2874
Mn1	286.834	-0.751629	0.00028163	0.0076828	211.641	191.727	393.612	350.355
Kcng1	166.841	-1.0477	0.000291923	0.00792696	35.2735	78.6405	137.21	416.241
H2afy2	156.285	-0.892467	0.000298	0.0080758	87.4782	103.338	239.77	194.556
Arhgef10	294.241	-0.737172	0.000299269	0.00809399	200.353	217.074	360.349	399.188
4930481A15Rik	120.397	-1.00882	0.000309868	0.00834733	59.2595	59.7928	126.122	236.412
Armcx6	241.006	-0.895083	0.000311313	0.00835304	156.614	137.783	406.085	263.542
Scml4	330.658	-0.735081	0.000311295	0.00835304	252.558	219.024	399.155	451.896
Ptger3	482.094	-0.661336	0.00032266	0.00864041	342.858	375.655	641.698	568.165
Layn	198.286	-0.848228	0.000335929	0.00894271	124.163	129.984	304.91	234.087
Dnajb4	713.21	-0.763604	0.000339617	0.0090184	520.637	469.244	1108.76	754.194
Csrnp1	1124.87	-0.676216	0.000347257	0.0091901	873.372	789.655	1625.73	1210.74
P3h4	33.7877	-1.02245	0.000350896	0.0092683	5.64376	12.9984	56.8242	59.6844
Mtfp1	156.234	-0.844711	0.000355447	0.00937024	101.588	100.088	202.35	220.91
Elmo3	178.766	-0.854116	0.000358919	0.00940687	115.697	113.086	213.437	272.843
Mx1	143.511	-0.916676	0.000378284	0.00987621	71.9579	96.1884	178.788	227.111
Fam110b	162.56	-0.830484	0.000379604	0.00989162	108.642	103.987	212.051	225.561
Slc9a3r2	143.681	-0.919811	0.000387297	0.0100603	66.3142	100.088	210.665	197.656
Srgap3	713.053	-0.589584	0.000387562	0.0100603	575.663	535.536	914.731	826.28
Adora2a	460.15	-0.65816	0.000403869	0.0104371	325.927	361.357	543.295	610.021
As3mt	964.382	-0.55949	0.000404388	0.0104371	788.715	738.961	1230.73	1099.12
Tuba1a	238.287	-0.827678	0.000408765	0.01053	170.724	141.033	363.121	278.269
Map4k2	4592.22	-0.549727	0.000415869	0.0106927	3307.24	4002.87	5204.27	5854.5
Egfl7	1625.91	-0.611045	0.000422886	0.0108525	1396.83	1106.17	2123.28	1877.35
Arl4c	470.635	-0.798985	0.000430097	0.0109959	262.435	367.856	539.137	713.113
Ninl	100.977	-0.95684	0.000434288	0.0110821	60.6704	48.7441	170.473	124.02
Sh3bp5	663.984	-0.56701	0.000440026	0.0111655	526.28	520.587	824.644	784.424
Man2a2	4777.71	-0.492219	0.000439387	0.0111655	3789.78	4046.41	5240.3	6034.33
Gga2	1305.23	-0.493533	0.000442431	0.0112055	1056.79	1081.47	1575.83	1506.84
Pnrc1	3323.24	-0.594967	0.000454692	0.0114518	2233.52	2921.4	3916.71	4221.32
Aif1l	48.3735	-1.0081	0.000458481	0.0115045	21.1641	20.7975	81.7714	69.761
Mpnd	736.494	-0.699319	0.000458082	0.0115045	467.021	601.178	839.889	1037.89
Meis1	4454.99	-0.477776	0.000464783	0.0116196	3778.5	3579.12	5560.46	4901.87
Phactr2	1734.7	-0.465943	0.000467147	0.0116572	1425.05	1456.47	1998.55	2058.72
Gng11	289.007	-0.717462	0.000470589	0.0117	191.888	220.973	374.208	368.958
Il10ra	380.528	-0.863253	0.000481239	0.011921	237.038	239.821	382.524	662.73
Ctxn1	219.244	-0.840691	0.000483998	0.0119675	125.574	155.331	255.016	341.054
Morc4	144.168	-0.913272	0.000494641	0.012142	90.3001	77.3407	243.928	165.101
Pfkm	1776.19	-0.51246	0.00049418	0.012142	1499.83	1383.03	2231.39	1990.51
Padi4	1633.41	-0.510059	0.000493752	0.012142	1240.22	1411.63	1929.25	1952.53
Lamc1	597.098	-0.700785	0.000509266	0.0124559	465.61	399.702	863.451	659.629
Tbxas1	1747.02	-0.629146	0.000508353	0.0124559	1375.67	1278.4	2482.25	1851.77
Bex1	114.878	-0.970804	0.000513015	0.0125078	62.0813	54.5934	220.367	122.469
Abcg4	30.3349	-0.965371	0.000513236	0.0125078	8.46564	5.19937	33.2629	74.4117
Nap1l3	162.814	-0.838718	0.000514605	0.0125187	102.999	105.287	245.314	197.656
Evl	325.386	-0.750732	0.000523569	0.0126685	222.928	231.372	365.892	481.351
Ptpn14	299.064	-0.714207	0.000525177	0.0126848	215.874	212.524	414.401	353.456
Mill2	42.9709	-0.997356	0.000535761	0.0128716	8.46564	19.4977	60.9821	82.9381
Lag3	246.567	-0.993244	0.000535283	0.0128716	121.341	103.338	192.648	568.94
Arrb1	3818.07	-0.439945	0.000535336	0.0128716	3144.98	3273.01	4583.36	4270.92
Pstk	260.458	-0.711673	0.000538123	0.0129054	182.011	191.727	334.015	334.078
Nav1	1275.6	-0.576172	0.0005399	0.0129252	1107.59	894.942	1555.04	1544.82
Enpp5	438.405	-0.631993	0.00055611	0.0132897	313.229	350.308	540.523	549.562
Map4k5	522.376	-0.602818	0.00056363	0.0134457	414.816	392.553	613.979	668.155
Pdcd4	3015.27	-0.574231	0.000565707	0.0134716	2342.16	2390.41	3193.24	4135.28
Eps8l1	432.312	-0.617332	0.000575719	0.013662	327.338	333.41	546.067	522.432
Capn11	41.7206	-0.873755	0.000591327	0.013959	1.41094	4.54945	22.1753	138.747
Rhob	4267.33	-0.992354	0.00060166	0.0141782	1210.59	2339.07	8213.18	5306.49
Sema4c	185.165	-0.891215	0.000603427	0.0141952	132.628	89.6892	217.595	300.747
Fmnl2	799.126	-0.647355	0.000618849	0.0145076	567.198	629.124	1128.17	872.013
Arvcf	403.625	-0.632707	0.000629444	0.0146485	296.297	314.562	485.085	518.557
Gm37352	109.704	-0.978698	0.000638779	0.0147957	45.1501	55.2434	231.455	106.967
Acot6	50.8771	-0.98448	0.000671547	0.0154582	15.5203	25.347	66.5259	96.1152
Add2	97.1451	-0.930367	0.000671947	0.0154582	36.6844	3.89953	144.139	203.857
Rab3il1	224.769	-0.812216	0.000673593	0.0154698	173.546	122.835	284.121	318.575
L3mbtl3	838.485	-0.606676	0.000681832	0.0156325	591.184	697.366	950.766	1114.63
Slc25a21	29.5565	-0.928219	0.00070244	0.0160062	9.87658	2.59969	42.9646	62.7849
Dnah1	123.445	-0.852388	0.000704038	0.0160062	79.0126	75.3909	157.999	181.379
Gstm5	266.411	-0.692778	0.000703326	0.0160062	197.532	189.777	332.629	345.705
Hpse	242.271	-0.746874	0.000708475	0.0160532	155.203	181.328	293.823	338.728
Tead2	243.203	-0.853785	0.000719994	0.016287	112.875	187.827	313.226	358.882
Nbea	137.432	-0.976034	0.00073396	0.0165477	84.6564	33.7959	278.577	152.699
Magee1	111.474	-0.887565	0.000733604	0.0165477	57.8485	72.7912	171.859	143.398
Col1a2	56.8973	-0.970239	0.000746875	0.0167773	31.0407	20.7975	99.7888	75.962
Nrxn1	525.765	-0.588157	0.00074786	0.0167773	430.337	388.003	644.47	640.251
Dcaf12l1	94.2416	-0.917033	0.000759724	0.0169592	43.7391	60.4427	124.736	148.048
Cldn13	30.429	-0.896057	0.00075884	0.0169592	8.46564	1.29984	42.9646	68.9859
Tle2	690.566	-0.803672	0.000769771	0.0171271	347.091	560.233	777.521	1077.42
Wdr19	318.305	-0.679367	0.000785482	0.017448	227.161	237.871	433.804	374.384
Ccdc120	228.249	-0.775285	0.000791513	0.0175532	135.45	171.579	328.472	277.494
Adamtsl5	118.406	-0.856393	0.000800287	0.0176472	69.136	76.6908	151.069	176.728
Mob3b	161.782	-0.833322	0.000799916	0.0176472	110.053	95.5385	250.858	190.68
Sesn3	1567.21	-0.563363	0.000800963	0.0176472	1093.48	1373.93	1841.94	1959.51
Rubcnl	116.645	-0.951606	0.00080348	0.017674	80.4235	36.3956	181.56	168.202
Mier3	949.138	-0.602555	0.000820831	0.0180196	660.32	800.054	1072.73	1263.45
Acss1	769.24	-0.839691	0.000827844	0.0181216	389.419	578.43	765.048	1344.06
Pygm	200.309	-0.871363	0.000845916	0.0184576	86.0673	152.732	277.191	285.245
Exoc6b	734.059	-0.56115	0.000848531	0.0184849	606.704	551.784	938.292	839.457
Ivd	1837.01	-0.455019	0.000857062	0.0186408	1594.36	1471.42	2134.37	2147.86
Sec31b	70.1652	-0.947004	0.000861747	0.0186827	33.8625	35.7457	83.1574	127.895
Prkce	1102.14	-0.537248	0.000881791	0.0190563	894.536	866.346	1433.08	1214.62
Smpdl3a	1099.77	-0.519138	0.000917719	0.0197382	842.331	931.988	1247.36	1377.39
Dhcr24	1325.01	-0.46073	0.000945698	0.0202757	1123.11	1080.82	1560.59	1535.52
Smim10l2a	71.7633	-0.91802	0.000960486	0.0205277	35.2735	41.595	97.0169	113.168
Rab32	834.914	-0.517653	0.000982176	0.0208597	643.388	703.215	1011.75	981.305
Ctsh	168.796	-0.79712	0.00100554	0.021256	102.999	117.636	252.244	202.307
Taf7	582.607	-0.701862	0.00101129	0.0213442	385.186	448.446	875.924	620.873
Slc35d3	168.227	-0.94842	0.00101771	0.0214129	50.7938	100.088	153.841	368.183
Dtx3	3517.12	-0.583034	0.00101732	0.0214129	2802.13	2673.13	3633.98	4959.23
Arrdc3	650.206	-0.712986	0.00102452	0.021523	454.322	468.594	1008.98	668.931
Mylip	474.695	-0.644309	0.00103553	0.0217204	340.036	370.455	529.435	658.854
Id3	73.5245	-0.933661	0.00105637	0.0221235	35.2735	37.6955	83.1574	137.972
Iqcb1	408.752	-0.654745	0.00106142	0.0221949	277.955	326.911	555.768	474.375
Tmem191c	277.38	-0.807216	0.00106624	0.0222525	142.505	215.774	325.7	425.542
Cd63	1180.04	-0.468463	0.00106746	0.0222525	1003.18	952.135	1373.48	1391.34
Rdh12	250.367	-0.806	0.00108452	0.0225083	189.066	136.484	392.226	283.695
Itsn1	1561.99	-0.685789	0.00108472	0.0225083	1058.2	1206.25	2411.56	1571.95
Atrnl1	347.263	-0.646766	0.00110248	0.0228418	239.86	277.517	421.331	450.346
Dnal1	89.166	-0.911842	0.00110911	0.0229443	38.0954	56.5432	110.876	151.149
Ubl3	1009.75	-0.535932	0.00115715	0.0238289	735.099	876.095	1189.15	1238.65
Zfp395	1807.61	-0.460638	0.00116054	0.0238623	1423.64	1579.31	2066.46	2161.04
Car13	226.598	-0.781448	0.00116736	0.0239664	167.902	133.884	346.489	258.116
Snx24	100.712	-0.91524	0.00119572	0.0243638	67.7251	37.6955	171.859	125.57
Evc	63.798	-0.916392	0.00120587	0.0245338	22.575	16.248	169.087	47.2825
Cdip1	806.697	-0.566619	0.0012193	0.0247328	579.896	685.018	921.661	1040.21
Tcirg1	3582.79	-0.444546	0.00123058	0.0247762	2876.91	3124.17	3944.43	4385.64
S100pbp	1234.78	-0.543434	0.00129361	0.0258913	887.481	1074.32	1405.36	1571.95
Itpk1	1240.12	-0.516079	0.00132757	0.0265319	1075.14	928.088	1555.04	1402.2
Gcnt1	1058.34	-0.470713	0.00146504	0.0289378	898.768	850.748	1272.31	1211.52
Zfp2	140.798	-0.890037	0.00147506	0.0290383	49.3829	102.038	181.56	230.211
Eps8	462.865	-0.576872	0.00147656	0.0290383	354.146	365.906	597.347	534.059
Rtp4	520.371	-0.576468	0.00147254	0.0290383	372.488	436.747	631.996	640.251
Hbb-bt	200.929	-0.916667	0.00149906	0.0294381	110.053	47.4443	498.944	147.273
Ggt5	491.289	-0.74429	0.00150297	0.0294687	287.832	385.404	518.348	773.572
Rnasel	2265.82	-0.519636	0.00150497	0.0294687	1736.87	1912.07	2418.49	2995.85
Ier2	4293.01	-0.49429	0.00153511	0.0299723	3424.35	3580.42	5636.68	4530.59
Galnt5	59.6503	-0.898362	0.00155108	0.0302405	26.8078	34.4459	92.8591	84.4883
Hlcs	664.338	-0.510085	0.00155702	0.0303126	533.335	542.035	771.978	810.003
E130311K13Rik	55.8962	-0.908191	0.00156766	0.0304761	21.1641	32.4961	90.0872	79.8376
Adrb2	308.914	-0.868733	0.00157213	0.0305192	208.819	143.633	598.733	284.47
Rps6ka6	82.7554	-0.914505	0.0015849	0.030679	40.9172	31.1962	182.946	75.962
Rsad2	413.149	-0.57763	0.00158268	0.030679	310.407	332.11	496.172	513.906
Herc3	642.174	-0.508594	0.00159416	0.0308143	522.048	517.988	770.592	758.07
Cercam	437.745	-0.650219	0.00160276	0.0309366	293.475	354.857	493.4	609.246
Mpp2	68.7108	-0.91323	0.00161036	0.0309949	36.6844	22.0973	145.525	70.5361
Hmgn1	1373.84	-0.551762	0.00163278	0.0313817	949.562	1219.25	1598.01	1728.52
Aldoc	158.574	-0.841588	0.00164181	0.0315045	81.8345	108.537	171.859	272.068
Trim30b	312.976	-0.698246	0.00165853	0.0316969	194.71	250.87	364.506	441.82
Epm2aip1	827.221	-0.571959	0.00166576	0.0317901	570.02	719.463	966.011	1053.39
Hes1	294.004	-0.747888	0.00168205	0.0320559	205.997	193.677	467.067	309.274
Ccdc8	919.609	-0.473571	0.00176946	0.0333929	739.332	776.007	1107.38	1055.72
E2f5	150.326	-0.742246	0.00177368	0.0334262	101.588	103.987	192.648	203.082
Trib2	151.803	-0.9024	0.00180073	0.0337481	100.177	41.595	153.841	311.599
Tmem231	168.633	-0.726776	0.00179872	0.0337481	110.053	123.485	216.209	224.785
Gm10925	3106.18	-0.433809	0.00179706	0.0337481	2738.63	2487.9	3769.8	3428.37
Fam109b	326.313	-0.740885	0.00181374	0.033945	191.888	254.119	356.191	503.054
Trim62	189.982	-0.811557	0.00183361	0.0342224	93.122	142.983	302.138	221.685
Ttc3	3419.16	-0.439887	0.00184683	0.0344218	2730.17	3001.34	4203.61	3741.52
Gm5111	109.643	-0.847079	0.0018836	0.0349219	60.6704	66.9419	188.49	122.469
Dera	971.549	-0.544024	0.00188913	0.0349219	825.4	716.214	1276.47	1068.12
Selenop	3040.69	-0.458712	0.0018881	0.0349219	2515.7	2537.94	3245.91	3863.21
Phldb2	99.3862	-0.83666	0.00189952	0.0350661	56.4376	61.7426	160.771	118.594
Evc2	71.8489	-0.886258	0.00193093	0.0355144	28.2188	22.7473	182.946	53.4834
Atg16l2	517.983	-0.540511	0.00193167	0.0355144	406.351	415.95	652.785	596.844
Arl5c	152.355	-0.896733	0.00195356	0.0358681	59.2595	76.6908	112.262	361.207
Tns1	2692.42	-0.529178	0.00196407	0.0359844	2119.23	2188.94	2791.32	3670.2
Vps4a	945.343	-0.472906	0.0019652	0.0359844	811.29	748.71	1132.33	1089.05
Sorbs3	996.912	-0.466706	0.00198124	0.0362292	788.715	859.197	1166.98	1172.76
Kctd12b	136.009	-0.771832	0.00198933	0.0362791	80.4235	98.1382	173.245	192.23
Tsc22d3	3824.2	-0.678844	0.00200909	0.0365903	2052.92	3468.63	5262.48	4512.76
Mgst3	89.6692	-0.824607	0.00204088	0.0371194	57.8485	51.3438	131.666	117.819
Acat2	394.014	-0.605169	0.00205271	0.0371847	304.763	295.714	532.207	443.37
Gm4924	116.027	-0.781524	0.00206195	0.0372525	73.3689	77.3407	148.297	165.101
Zfp532	526.79	-0.668276	0.00207159	0.0373769	438.802	329.51	756.732	582.117
Tfec	502.69	-0.743537	0.00209851	0.0377819	402.118	281.416	802.469	524.758
Tnfsf14	329.512	-0.614081	0.00209961	0.0377819	261.024	239.821	383.91	433.293
Asrgl1	1440.37	-0.434978	0.00215991	0.038764	1254.33	1167.26	1707.5	1632.41
Mllt3	1297.47	-0.584063	0.00217179	0.0389257	1076.55	929.388	1826.69	1357.24
Pde10a	74.0076	-0.848113	0.00226203	0.0402766	46.561	38.3454	95.631	115.493
Rin2	127.195	-0.794401	0.00233635	0.0414365	95.9439	66.292	176.016	170.527
Trim30c	42.8519	-0.879474	0.00238356	0.0420536	15.5203	22.7473	73.4557	59.6844
Ankrd6	91.7473	-0.878326	0.00241275	0.0424031	21.1641	61.7426	127.508	156.575
Ip6k2	942.751	-0.496769	0.00242811	0.0426178	752.031	782.506	1031.15	1205.32
Kansl1l	1046.63	-0.548383	0.00249456	0.0436146	819.756	834.5	1099.06	1433.2
Pou2f2	773.402	-0.750014	0.00259743	0.0451575	512.171	523.187	697.136	1361.11
Thap3	354.524	-0.567597	0.00262782	0.0454171	276.544	276.217	442.12	423.217
Mdfi	700.674	-0.563122	0.00262672	0.0454171	489.596	605.077	794.153	913.869
Gm28512	59.522	-0.86337	0.00265139	0.045766	32.4516	28.5966	69.2978	107.742
Tmod1	34.3783	-0.858977	0.0026868	0.0463183	16.9313	9.09891	66.5259	44.9571
Zfp773	114.449	-0.847652	0.00275346	0.047227	46.561	77.9906	124.736	208.508
Sik1	4708.46	-0.673116	0.00275311	0.047227	3026.47	3763.05	7607.51	4436.8
Spg20	826.965	-0.505765	0.00277584	0.0474309	646.21	689.567	1064.41	907.668
Dhrs13	158.645	-0.706259	0.00278252	0.0474832	104.41	116.986	202.35	210.833
Gimap1	1272.9	-0.451922	0.00278755	0.0474832	1056.79	1061.32	1581.38	1392.12
Ikbke	1058.61	-0.436651	0.00278942	0.0474832	876.193	900.142	1201.62	1256.47
Cnp	1495.1	-0.460343	0.00279756	0.0475601	1274.08	1206.9	1617.41	1882
Smurf1	601.064	-0.51522	0.00284156	0.048129	454.322	510.839	741.487	697.61
Lyplal1	66.8341	-0.84288	0.00288413	0.0487282	32.4516	40.2952	110.876	83.7132
Gstm7	118.463	-0.769345	0.00290626	0.0490409	67.7251	85.1398	149.683	171.302
Hsh2d	380.013	-0.553406	0.00292799	0.0492237	290.654	306.113	469.839	453.447
Scpep1	503.16	-0.565087	0.00298243	0.0500768	428.926	357.457	647.242	579.016
H1f0	2482.3	-0.607041	0.00298733	0.0500969	2219.41	1548.11	3470.43	2691.22
Nsg1	118.81	-0.848137	0.00300544	0.0501524	57.8485	66.9419	241.156	109.292
Pdk2	406.332	-0.676786	0.00300489	0.0501524	268.078	315.212	422.717	619.323
Kctd18	516.979	-0.561017	0.0029964	0.0501524	362.611	444.547	611.207	649.553
Epha1	57.073	-0.85039	0.00304617	0.050628	22.575	35.7457	83.1574	86.8137
Rab37	2037.66	-0.4889	0.00304646	0.050628	1711.47	1617.01	2137.14	2685.02
Arxes2	42.7886	-0.855261	0.00306749	0.0508161	21.1641	20.7975	60.9821	68.2108
Ccdc102a	107.731	-0.757249	0.00306772	0.0508161	70.547	70.8415	146.911	142.623
Sall2	514.974	-0.618774	0.00308603	0.0510571	321.694	449.746	665.259	623.198
Elovl6	1469.92	-0.499954	0.00314194	0.0519186	1127.34	1256.95	1566.13	1929.28
Csad	977.583	-0.451478	0.00318278	0.0525295	776.017	849.448	1165.59	1119.28
Smpd2	475.497	-0.527957	0.00320396	0.0528147	358.379	399.052	577.944	566.614
Ralgps2	924.863	-0.595702	0.00331908	0.0545134	584.129	826.051	1063.03	1226.24
part 2- Up-regulated in Bptf-cKO versus control (f/f) LSK cells
Gene Symbol	baseMean	log2(FoldChange_KO_vs_WT)	pvalue	padj	BPTF_KO_2	BPTF_KO_1	WT_2	WT_1
Atf5	3241.69	4.32	5.32e-214	7.21e-210	6117.83	6339.34	252.24	257.34
Aldh1l2	602.62	5.38	1.88e-111	1.27e-107	1305.12	1095.77	4.16	5.43
Trib3	957.94	3.4	3.43e-90	1.55e-86	1734.04	1832.78	138.6	126.34
Stc2	342.39	4.33	3.69e-69	1.25e-65	733.69	618.08	6.93	10.85
Slc7a3	272.45	4.02	4.2e-53	9.49e-50	617.99	458.84	8.32	4.65
Slc6a9	366.23	3.17	5.48e-51	1.06e-47	680.07	685.67	52.67	46.51
Avil	319.7	3.85	3.8e-45	5.72e-42	792.95	474.44	8.32	3.1
Zmat3	793.7	2.71	1.76e-41	2.17e-38	1635.28	1219.25	162.16	158.12
Slc7a11	221.83	3.31	1.09e-39	1.23e-36	467.02	385.4	19.4	15.5
Asns	2503.26	2.41	2.18e-39	2.28e-36	4847.99	3845.59	737.33	582.12
Slc7a5	7195.31	1.63	1.76e-34	1.71e-31	11583.8	10510.5	3492.61	3194.28
Fam129a	1877.42	1.6	2.14e-33	1.93e-30	2843.04	2895.4	895.33	875.89
P2rx3	882.57	3.2	3.21e-33	2.72e-30	1924.52	1481.82	33.26	90.69
Bcat1	651.28	2.48	5.83e-32	4.64e-29	1340.39	967.73	142.75	154.25
Mthfd2	2151.29	2.09	7.69e-31	5.79e-28	3746.04	3446.54	814.94	597.62
Galnt3	331.15	2.27	5.13e-26	3.31e-23	560.14	592.73	74.84	96.89
Sesn2	978.08	1.9	7.52e-26	4.63e-23	1780.61	1406.43	361.73	363.53
Pycr1	378.95	2.16	2.34e-23	1.32e-20	730.87	571.28	113.65	99.99
Slc1a4	681.81	2.41	3.06e-22	1.59e-19	1374.26	1084.72	176.02	92.24
Hsd17b1	151	2.54	4.25e-22	2.13e-19	300.53	261.27	16.63	25.58
Zcwpw1	613.39	1.66	6.38e-22	3.05e-19	974.96	944.99	252.24	281.37
Perp	250.37	2.08	6.77e-21	2.87e-18	433.16	420.5	80.39	67.44
Slc7a1	4449.27	1.26	1.2e-19	4.77e-17	6504.43	6258.75	2698.46	2335.44
Shmt2	7828.23	1.18	1.47e-19	5.7e-17	11689.6	10344.2	4641.57	4637.56
Angptl6	165.69	2.14	1.95e-18	7.34e-16	296.3	283.37	44.35	38.76
Soat2	668.39	2.07	3.58e-18	1.31e-15	1090.66	1219.9	128.89	234.09
Gm45836	2735.21	1.7	3.77e-18	1.35e-15	5190.85	3510.88	1119.85	1119.28
Slc3a2	5744.18	1.2	1.76e-17	5.54e-15	8303.38	7962.19	3621.5	3089.64
Vegfa	997.47	1.39	5.75e-17	1.69e-14	1401.06	1561.11	478.15	549.56
Sars	4035.04	1.24	1.19e-15	3.05e-13	6160.16	5408.65	2480.86	2090.5
Nars	6004	1.14	1.93e-15	4.84e-13	8492.44	8292.35	3929.19	3302.02
Rassf8	507.96	1.44	7.43e-15	1.77e-12	809.88	725.31	263.33	233.31
Chac1	109.19	2.17	1.25e-14	2.91e-12	177.78	228.12	20.79	10.08
Jdp2	810.06	1.27	1.43e-14	3.29e-12	1140.04	1210.8	415.79	473.6
Nupr1	317.56	1.83	5.21e-14	1.14e-11	649.03	417.9	102.56	100.77
Glrp1	274.86	1.82	5.9e-14	1.27e-11	546.03	376.3	81.77	95.34
Aars	5063.41	1.27	5.3e-13	1.03e-10	7812.37	6908.67	3166.91	2365.67
Rhbdd1	933.24	1.12	5.7e-13	1.09e-10	1351.68	1257.6	544.68	579.02
Plekha1	800.08	1.28	1e-12	1.89e-10	1131.57	1203.66	385.3	479.8
Chd5	96.43	1.92	1.42e-12	2.64e-10	177.78	163.13	20.79	24.03
Yars	2865.53	1.12	2.23e-12	4.03e-10	4158.04	3850.79	1908.46	1544.82
Xpot	5015.62	0.86	3.98e-12	7.1e-10	6601.79	6478.42	3622.89	3359.38
Eif4ebp1	1483.44	1.02	7.73e-12	1.34e-09	2069.85	1981.61	880.08	1002.23
Gdf15	111.3	1.85	3.39e-11	5.35e-09	186.24	208.62	33.26	17.05
Ero1l	1095.5	0.95	4.44e-11	6.75e-09	1491.36	1445.43	729.01	716.21
Gpt2	490.25	1.66	6.19e-11	9.32e-09	870.55	746.11	227.3	117.04
Ddit3	690.75	1.22	6.88e-11	1.02e-08	1092.07	902.74	411.63	356.56
Lars	4450.58	0.96	7.53e-11	1.1e-08	6234.94	5719.31	3166.91	2681.15
Cyb5r1	2005.12	0.9	1.83e-10	2.58e-08	2563.68	2734.22	1428.92	1293.68
Lacc1	565.08	1.08	2.02e-10	2.8e-08	804.24	770.16	334.02	351.91
Ghitm	6430.81	0.81	2.85e-10	3.87e-08	8287.86	8273.5	4832.83	4329.06
Psat1	7622.73	1.19	4.62e-10	5.92e-08	12077.6	9841.77	5000.53	3570.99
Papss2	312.01	1.71	5.53e-10	7e-08	732.28	344.46	72.07	99.22
Nrp1	231.28	1.65	1.47e-09	1.78e-07	510.76	277.52	55.44	81.39
Il27ra	1580.49	0.8	3.32e-09	3.75e-07	2030.34	2037.5	1150.34	1103.77
Ccng1	2574.91	0.92	3.75e-09	4.19e-07	3303.01	3568.07	1548.11	1880.45
Inpp4b	447.41	1.16	4.09e-09	4.48e-07	682.89	598.58	277.19	230.99
Cox6a2	1015.58	1.64	5.31e-09	5.71e-07	1817.29	2196.74	11.09	37.21
Cars	2027.56	1.23	5.93e-09	6.27e-07	3266.32	2680.93	1311.11	851.86
Ctf2	54.3	1.68	6.16e-09	6.47e-07	90.3	110.49	5.54	10.85
Slamf9	40.18	1.68	6.33e-09	6.6e-07	73.37	79.94	2.77	4.65
Trim66	74.38	1.62	7.67e-09	7.87e-07	136.86	121.54	16.63	22.48
Crhbp	42.98	1.66	8.88e-09	8.92e-07	80.42	82.54	2.77	6.2
Sel1l	3288.96	0.76	9.08e-09	9.04e-07	4382.38	3976.22	2386.62	2410.63
Tars	2900.67	0.88	1.05e-08	1.01e-06	4057.86	3592.77	2134.37	1817.66
Ahi1	741.91	0.91	1.12e-08	1.06e-06	974.96	1000.23	514.19	478.25
Gpr141	182.5	1.63	1.64e-08	1.5e-06	309	358.76	11.09	51.16
Clic4	5424.07	0.96	1.78e-08	1.62e-06	8165.11	6497.92	3833.55	3199.71
Reep6	346.38	1.22	1.84e-08	1.66e-06	483.95	534.89	156.61	210.06
Mars	3529.59	0.85	2.22e-08	1.98e-06	4862.1	4373.97	2649.95	2232.35
Myh9	27007.1	0.65	2.34e-08	2.06e-06	34472.1	32083.4	20760.2	20712.8
Herpud1	2699.02	0.78	2.57e-08	2.23e-06	3387.67	3525.83	2066.46	1816.11
Aen	1220.24	0.78	3.57e-08	3.08e-06	1547.8	1574.76	885.63	872.79
Amotl1	58.02	1.59	3.92e-08	3.36e-06	70.55	146.23	8.32	6.98
Emp2	94.54	1.59	4.26e-08	3.63e-06	222.93	126.08	22.18	6.98
Enpep	167.61	1.57	5.15e-08	4.36e-06	210.23	393.2	16.63	50.38
Gars	5240.54	0.91	5.39e-08	4.52e-06	7338.3	6658.45	3941.66	3023.75
Hspa9	14243.3	0.74	5.52e-08	4.59e-06	18147.5	17916.4	11277.5	9631.67
Ltbp4	397.22	1.2	5.84e-08	4.82e-06	506.53	655.77	239.77	186.8
AI506816	6073.28	0.75	6.54e-08	5.37e-06	8159.46	7280.42	4670.67	4182.56
Col5a3	51.14	1.56	6.97e-08	5.69e-06	98.77	83.84	11.09	10.85
Arl14ep	967.38	0.83	7.34e-08	5.92e-06	1276.9	1245.25	638.93	708.46
Fzd4	244.99	1.27	9.35e-08	7.37e-06	416.23	321.71	135.82	106.19
Srpk1	6665.38	0.67	1.14e-07	8.9e-06	8201.79	8343.05	5317.91	4798.78
Itgb7	1334.64	1.04	1.3e-07	1e-05	2100.89	1628.05	695.75	913.87
Rpn1	7651.47	0.62	1.66e-07	1.25e-05	9440.6	9223.04	6107.91	5834.35
Eda2r	87.07	1.43	2.41e-07	1.72e-05	132.63	154.03	36.03	25.58
Galnt6	4603.43	0.74	2.57e-07	1.81e-05	6316.78	5362.5	3451.03	3283.42
Trim46	267.45	1.09	2.81e-07	1.96e-05	359.79	402.3	144.14	163.55
Mcfd2	1925.53	0.72	2.87e-07	1.98e-05	2366.15	2482.7	1359.62	1493.66
Fam135a	240.65	1.08	2.99e-07	2.04e-05	347.09	336.01	139.98	139.52
Phlda3	173.9	1.34	3.03e-07	2.06e-05	237.04	312.61	56.82	89.14
Krtcap2	1952.68	0.7	3.28e-07	2.21e-05	2543.92	2348.17	1488.52	1430.1
Otogl	59.54	1.46	3.59e-07	2.39e-05	111.46	94.24	13.86	18.6
Glce	935.87	0.8	3.82e-07	2.53e-05	1151.33	1265.4	643.08	683.66
Eif3c	11853.2	0.71	4.81e-07	3.09e-05	15547.1	14228.7	9482.71	8154.29
Phgdh	3596.47	0.69	5.39e-07	3.42e-05	4674.44	4305.08	2845.37	2561
Iars	5549.86	0.92	6.32e-07	3.93e-05	7932.3	7004.86	4242.41	3019.88
Arfgef3	207.79	1.23	6.96e-07	4.31e-05	256.79	371.11	109.49	93.79
Car12	224.14	1.07	7.16e-07	4.41e-05	314.64	321.71	126.12	134.1
Cebpg	2207.91	0.63	7.22e-07	4.43e-05	2713.24	2704.97	1701.95	1711.47
Pde8a	451.49	1.01	8.92e-07	5.28e-05	540.39	714.91	278.58	272.07
Dmc1	97.15	1.38	9.56e-07	5.63e-05	165.08	157.93	22.18	43.41
Mdn1	5593.1	0.6	1.02e-06	5.94e-05	6589.09	7000.31	4302.01	4480.98
Plec	8295.48	0.59	1.09e-06	6.29e-05	10466.4	9657.19	6487.66	6570.71
Leprotl1	2031.09	0.68	1.34e-06	7.62e-05	2668.09	2397.56	1496.83	1561.87
Smim13	817.03	0.78	1.64e-06	9.13e-05	990.48	1113.32	568.24	596.07
Slc19a2	449.77	0.95	1.83e-06	0.000100699	553.09	675.27	266.1	304.62
Bbc3	426.94	1.1	2.11e-06	0.000114394	522.05	712.96	196.81	275.94
Clec4e	807.92	1	2.25e-06	0.000121585	967.9	1282.3	417.17	564.29
Aoah	188.56	1.28	2.28e-06	0.000122514	300.53	297.01	51.28	105.42
Psph	915.66	0.88	2.29e-06	0.000122635	1317.82	1121.12	681.89	541.81
Otos	321.55	1.02	2.44e-06	0.000129434	452.91	450.4	163.54	219.36
9030617O03Rik	470.12	0.98	2.46e-06	0.000130158	674.43	625.87	245.31	334.85
Slc1a5	7160	0.75	2.66e-06	0.00013856	8650.47	9617.54	4602.76	5769.24
Rcc2	22415	0.58	2.76e-06	0.000143427	28213.1	25926	17216.3	18304.5
Eprs	9581.16	0.82	2.9e-06	0.000149075	13350.3	11644	7619.99	5710.33
Aldh18a1	4115.88	0.81	3.63e-06	0.000183052	5773.56	4931.61	3250.07	2508.3
Dubr	243.96	1.05	4.18e-06	0.000207329	369.67	324.31	159.38	122.47
Ern1	3453.15	0.7	4.28e-06	0.000211572	4244.11	4445.47	2306.23	2816.79
Ccnd1	1354.72	1.12	4.48e-06	0.000220105	2144.63	1824.98	956.31	492.98
Serpine2	271.66	1.22	4.65e-06	0.000226839	546.03	296.36	103.95	140.3
Ybx2	190.74	1.29	4.74e-06	0.000229699	306.17	313.91	102.56	40.31
Fam212b	64.16	1.31	4.75e-06	0.000229699	93.12	123.49	15.25	24.8
Dvl1	2467.91	0.67	5.83e-06	0.000278238	2820.47	3317.85	1873.81	1859.52
Parvg	9196.23	0.6	6.02e-06	0.000284332	10941.8	11405.5	6766.24	7671.39
Nabp2	1453.02	0.64	6.41e-06	0.000299455	1862.44	1719.69	1125.4	1104.55
Paqr3	68.2	1.27	6.7e-06	0.000310713	119.93	101.39	23.56	27.9
Ugt1a7c	517.91	0.91	7.47e-06	0.000341918	764.73	641.47	291.05	374.38
Pdp1	629.65	0.84	8.29e-06	0.000373484	904.41	758.46	464.3	391.44
Gfi1	1754.09	0.62	1.04e-05	0.000460876	2256.09	2047.25	1333.29	1379.72
Dock5	1624.04	0.6	1.07e-05	0.000470474	1996.48	1958.86	1236.27	1304.53
Hacd2	470.77	0.79	1.13e-05	0.000491969	620.81	601.18	314.61	346.48
Fmc1	608.31	0.75	1.19e-05	0.000513304	764.73	790.3	464.3	413.92
B4galt5	838.51	0.69	2.32e-05	0.000940826	1032.81	1078.22	577.94	665.05
Nfe2l1	3679.97	0.56	2.64e-05	0.00106243	4608.13	4240.09	3046.33	2825.32
Tmed10	4350.8	0.5	3.42e-05	0.00133945	5133	5133.73	3492.61	3643.85
Cth	58.86	1.18	3.59e-05	0.00139868	149.56	63.04	16.63	6.2
Pfkp	2210.74	0.81	3.68e-05	0.00142306	3274.79	2523.65	1740.76	1303.76
Abhd2	3788.13	0.56	3.7e-05	0.00142479	4448.69	4672.94	2834.28	3196.6
Kcnd3	53.42	1.18	4.39e-05	0.00163526	77.6	96.84	22.18	17.05
Pck2	5516.62	0.7	4.77e-05	0.00175999	7911.14	6022.83	4322.8	3809.73
Uqcrq	1275.32	0.58	4.94e-05	0.00181532	1552.03	1536.42	975.71	1037.11
Mc5r	806.64	0.64	5.2e-05	0.00189505	1041.27	957.33	600.12	627.85
Bspry	72.36	1.15	5.2e-05	0.00189505	107.23	121.54	37.42	23.25
2018-09-11	3861.9	0.61	5.46e-05	0.00198295	4936.88	4517.61	3263.93	2729.21
Zbtb7b	435.25	0.97	5.58e-05	0.00200521	627.87	599.88	188.49	324.78
Lamb3	139.24	1	5.85e-05	0.00208776	214.46	183.93	74.84	83.71
Slc30a1	317.24	0.79	6.02e-05	0.00213376	400.71	426.35	221.75	220.13
Bax	889.02	0.62	6.06e-05	0.00214235	1138.63	1050.27	668.03	699.16
Rrbp1	5531.59	0.54	6.38e-05	0.00224459	6875.51	6367.28	4702.55	4181.01
Nf1	1125.12	0.58	6.43e-05	0.00225715	1323.46	1407.08	899.49	870.46
Ubr2	4485.8	0.47	6.81e-05	0.00237248	5206.37	5289.71	3703.27	3743.84
Agap1	1230.67	0.6	7.51e-05	0.00259422	1544.98	1457.12	910.57	1009.98
Rrp12	2166.44	0.66	7.71e-05	0.00265172	2721.7	2682.23	1836.39	1425.45
Snhg15	739.09	0.64	7.79e-05	0.00265967	873.37	952.79	568.24	561.96
Wars	2991.71	0.56	7.88e-05	0.00268319	3751.69	3450.43	2523.83	2240.88
Piezo1	3456.3	0.63	8.2e-05	0.0027642	3851.86	4671.64	2479.48	2822.22
Piga	916.46	0.62	8.28e-05	0.0027834	1135.81	1113.32	747.03	669.71
Kif1b	712.01	0.62	0.000100638	0.00328589	904.41	850.1	557.15	536.38
Plxna3	853.75	0.62	0.000101716	0.00331309	1100.53	999.58	677.73	637.15
Zpbp	133.63	0.96	0.000114553	0.0036957	186.24	191.73	72.07	84.49
Larp1	8742.79	0.44	0.000115904	0.00371275	10196.9	10078.3	7222.22	7473.73
Rpia	2103.93	0.5	0.000115648	0.00371275	2541.1	2435.91	1697.8	1740.92
Acot11	753.94	0.65	0.000117353	0.00375031	924.17	947.59	615.36	528.63
Metrnl	157.27	0.94	0.000119021	0.00379466	242.68	197.58	94.25	94.56
Hyou1	5323.84	0.52	0.00012015	0.00381445	6706.2	5935.09	4428.13	4225.97
Slc35d1	474.94	0.69	0.000140628	0.00437484	639.16	562.83	345.1	352.68
Cyp11a1	173.53	1.1	0.00014077	0.00437484	479.72	112.44	55.44	46.51
Map3k6	476.94	0.98	0.000152843	0.00469621	502.29	865.7	213.44	326.33
B4galnt1	2487.25	0.85	0.000154001	0.00472106	3276.2	3426.39	1175.29	2071.13
Dio2	551.09	0.64	0.000163682	0.00496172	701.24	667.47	431.03	404.61
Ccl2	83.62	1.01	0.00016425	0.00496782	277.96	37.7	11.09	7.75
Pip4k2b	3048.31	0.5	0.000165054	0.00498104	3482.2	3719.5	2401.86	2589.68
Ifrd2	2475.15	0.5	0.000176607	0.0052826	3036.34	2805.06	2015.18	2044
Polr3e	1768.19	0.5	0.000177325	0.00529241	2048.68	2129.79	1464.96	1429.33
Pde4dip	746.07	0.71	0.000184885	0.00545318	925.58	971.63	618.14	468.95
Cox4i2	167.86	1.06	0.000194777	0.00571262	307.58	215.12	105.33	43.41
Ctage5	2292.04	0.52	0.000195287	0.0057152	2687.84	2773.87	1740.76	1965.71
Ttc7	4205.2	0.53	0.000195918	0.00572132	5068.09	4959.55	3132.26	3660.9
Sec61a1	4879.09	0.51	0.000196521	0.00572657	6116.42	5463.89	4149.55	3786.47
Ms4a2	227.92	1.07	0.000202566	0.0058649	341.45	391.9	38.81	139.52
Dnm2	4348.63	0.45	0.00020715	0.00597208	5161.22	4947.2	3603.49	3682.61
Slc7a7	177.8	0.97	0.000211362	0.00604209	287.83	226.82	74.84	121.69
Creb3l1	77.34	1.04	0.000211052	0.00604209	215.87	59.14	11.09	23.25
Ptpn9	962.74	0.54	0.000214151	0.00610754	1154.15	1156.21	767.82	772.8
1700112E06Rik	94.88	1.06	0.000215519	0.00612219	198.94	100.74	45.74	34.11
Mgam	85.7	1	0.00023212	0.00656623	114.29	138.43	44.35	45.73
Rinl	1467.05	0.61	0.000246323	0.0068714	1708.65	1899.72	1017.29	1242.52
Tuba8	735.8	0.81	0.000268362	0.00736094	1185.19	775.36	446.28	536.38
Fcer1g	713.15	0.97	0.00026982	0.00738598	1132.98	934.59	237	548.01
Atp2a2	6527.59	0.44	0.000281797	0.0076828	7564.05	7549.49	5681.03	5315.79
Rsad1	1007.05	0.61	0.000289819	0.00788563	1185.19	1292.69	705.45	844.88
Alpl	175.19	0.93	0.000300038	0.00809864	296.3	198.88	109.49	96.12
Synpo2	521.34	0.61	0.000326458	0.00872486	636.33	646.02	399.16	403.84
Filip1l	221.72	1.01	0.0003311	0.0088315	340.04	337.31	56.82	152.7
Fgf3	766.52	0.85	0.000340104	0.0090184	965.08	1118.52	356.19	626.3
Ccnd2	8624.43	0.43	0.000356288	0.00937419	9574.63	10367.5	7262.41	7293.13
Exoc4	3028.42	0.53	0.000358451	0.00940687	3905.48	3326.3	2522.44	2359.47
Slc16a6	1138.1	0.64	0.00037658	0.0098507	1313.58	1514.32	766.43	958.05
Nab2	655.53	0.69	0.000393158	0.010186	905.82	757.16	533.59	425.54
Cp	32.76	1.02	0.000427699	0.0109552	56.44	52.64	11.09	10.85
Gk5	116.16	0.92	0.000436519	0.0111181	141.09	189.13	69.3	65.11
Mpzl2	22.8	0.93	0.000449581	0.0113442	26.81	59.14	1.39	3.88
Dab2ip	2234.52	0.46	0.000461681	0.0115634	2692.07	2524.95	1853.02	1868.04
Pwp2	1641.04	0.47	0.000470449	0.0117	1952.74	1890.62	1372.1	1348.71
Got1	1044.94	0.73	0.000477906	0.0118601	1478.66	1211.45	877.31	612.35
Cd53	3069.89	0.84	0.000492773	0.012142	3795.43	4559.85	1322.2	2602.09
Tbcb	900.94	0.53	0.000515941	0.0125287	1109	1044.42	731.78	718.54
Foxk2	2427.62	0.45	0.000522527	0.0126659	2790.84	2862.26	2095.57	1961.83
Ccdc88b	3492.3	0.44	0.000569734	0.0135437	4215.89	3892.38	2888.33	2972.59
Slc26a8	45.39	1	0.000579383	0.0137249	71.96	76.04	11.09	22.48
Rnase12	56.01	0.99	0.000580965	0.0137384	59.26	124.14	16.63	24.03
Slc25a33	162.08	0.81	0.000608614	0.0142924	211.64	222.27	113.65	100.77
Itgal	3425.23	0.85	0.000631347	0.0146485	4231.41	5168.83	1390.11	2910.58
Adam3	24.3	0.97	0.000627289	0.0146485	43.74	40.95	5.54	6.98
Elovl2	29.47	0.98	0.00063075	0.0146485	50.79	48.09	9.7	9.3
Tenm4	103.47	0.99	0.000630217	0.0146485	220.11	105.94	56.82	31
Cd200r4	54.33	0.99	0.000627027	0.0146485	112.88	62.39	18.02	24.03
Stt3a	5867.61	0.44	0.00065645	0.0151531	7047.64	6558.36	5137.74	4726.7
Kifc3	79.42	0.92	0.000687925	0.0157456	114.29	115.04	45.74	42.63
Usb1	866.45	0.51	0.000706975	0.0160461	1052.56	1009.98	697.14	706.14
Pfdn6	1218.27	0.49	0.00074472	0.0167624	1477.25	1400.58	1032.54	962.7
Nadk	2897.46	0.45	0.000757932	0.0169592	3490.66	3264.56	2313.16	2521.47
Tmem181c-ps	62.25	0.97	0.000764452	0.0170367	129.81	69.54	19.4	30.23
Tmem147	1427.2	0.46	0.000821854	0.0180196	1652.21	1680.7	1208.55	1167.33
Tln2	92.4	0.97	0.000830619	0.018153	176.37	117.64	55.44	20.15
Rab34	85.3	0.9	0.000859126	0.0186557	129.81	114.39	51.28	45.73
Pvt1	136.88	0.82	0.000877359	0.0189908	173.55	196.93	88.7	88.36
Srm	3114.68	0.46	0.000886598	0.0191296	3501.95	3785.79	2437.9	2733.08
Mt1	400.71	0.79	0.00092684	0.0199028	667.37	407.5	260.56	267.42
Ccdc107	651.49	0.55	0.000952713	0.0203938	759.09	811.1	501.72	534.06
Ssr4	2435.09	0.46	0.00096929	0.0206833	2742.87	2942.85	1929.25	2125.39
Pde5a	528.37	0.63	0.000976947	0.0207812	725.22	591.43	418.56	378.26
Aim1	377.09	0.77	0.000976038	0.0207812	609.53	391.9	255.02	251.91
Tmeff1	45.03	0.95	0.00108265	0.0225083	74.78	66.29	23.56	15.5
Ciart	122.73	0.84	0.00112863	0.0233124	150.97	188.48	69.3	82.16
Adamts20	25.24	0.92	0.00114405	0.023595	49.38	37.05	8.32	6.2
Tnk2	1421.11	0.69	0.0011727	0.0240394	2076.9	1546.81	1205.78	854.96
Nop2	3213.68	0.43	0.00117905	0.0240968	3826.47	3614.22	2832.89	2581.16
Rab19	57.6	0.93	0.00117895	0.0240968	108.64	68.89	24.95	27.9
Dgkg	459.7	0.6	0.0011839	0.0241593	565.79	564.78	381.14	327.1
Tnfrsf12a	135.45	0.83	0.001216	0.0247028	213.05	160.53	91.47	76.74
Tmem81	374.24	0.65	0.0012285	0.0247711	519.23	423.1	284.12	270.52
Anxa3	462.49	0.88	0.00122682	0.0247711	658.91	657.72	156.61	376.71
Extl1	71.96	0.9	0.00122318	0.0247711	108.64	100.74	44.35	34.11
Ecsit	598.9	0.53	0.00125943	0.0252819	718.17	717.51	487.86	472.05
Afp	156.57	0.8	0.00126535	0.0253632	214.46	207.97	117.81	86.04
Spry4	124.57	0.92	0.00134526	0.0268457	227.16	150.13	84.54	36.43
Dlk1	69.03	0.89	0.00136021	0.0271041	95.94	103.99	37.42	38.76
Slc7a8	941.44	0.71	0.00136812	0.0272218	1168.26	1264.75	507.26	825.51
Amz2	1466.32	0.45	0.00137116	0.0272423	1763.67	1655.35	1255.68	1190.59
Bysl	1064.05	0.48	0.00143063	0.0283822	1219.05	1282.3	909.19	845.66
Sema6b	333.56	0.69	0.0014492	0.0287085	450.09	406.2	205.12	272.84
Samd4	24.94	0.89	0.00145382	0.028758	52.2	33.8	8.32	5.43
Irf2bpl	419.84	0.67	0.00153176	0.02995	468.43	595.33	279.96	335.63
Igkv12-46	27.89	0.74	0.00164381	0.0315045	95.94	15.6	0	0
Tmem43	2310.65	0.45	0.00165738	0.0316969	2821.88	2555.49	2016.57	1848.67
Sulf2	156.63	0.82	0.00169149	0.0321906	249.74	182.63	81.77	112.39
Hmcn2	38.8	0.87	0.00169622	0.0322354	50.79	83.19	4.16	17.05
Ttc7b	1601.21	0.61	0.00171917	0.0325801	2268.79	1704.74	1362.39	1068.89
Txndc11	1258.63	0.5	0.00175251	0.0331655	1499.83	1490.27	931.36	1113.08
Sh3bgrl2	164.33	0.9	0.00178281	0.0335514	320.28	185.23	112.26	39.53
Sdad1	2988.61	0.44	0.00183177	0.0342224	3635.99	3299.65	2636.09	2382.73
Alg3	649.49	0.51	0.0018675	0.0347114	797.18	750.66	537.75	512.36
Zfp57	318.97	0.7	0.00188493	0.0349219	434.57	386.7	264.72	189.9
Tacc2	331.82	0.6	0.00191918	0.0353808	407.76	412.05	243.93	263.54
Trmt6	1541.11	0.44	0.00198639	0.0362744	1831.4	1755.44	1226.57	1351.04
Gyg	2145.88	0.46	0.00205112	0.0371847	2450.8	2559.39	1922.32	1651.01
Pik3cb	464.85	0.56	0.00204985	0.0371847	543.21	585.58	349.26	381.36
Mmgt2	764.45	0.53	0.00219901	0.0393096	871.96	966.43	561.31	658.08
Tmem154	502.75	0.66	0.00224512	0.0400282	702.65	574.53	309.07	424.77
Aldh16a1	2932.99	0.44	0.00227568	0.0404665	3669.85	3150.82	2509.97	2401.33
Cd82	1255.13	0.45	0.00234046	0.0414553	1484.31	1439.58	1099.06	997.58
Mcpt8	1000.83	0.77	0.00234965	0.0415636	3022.23	709.71	103.95	167.43
Pcdhgc3	49.41	0.88	0.00238137	0.0420536	81.83	68.89	29.11	17.83
Mettl1	1024.52	0.46	0.00239731	0.0421863	1252.91	1145.81	841.28	858.06
Baz1a	2712.8	0.47	0.00254865	0.0444456	2964.38	3399.74	2080.32	2406.75
Slc26a10	67.18	0.85	0.00259427	0.0451575	108.64	87.74	30.49	41.86
Tnfsf4	91.08	0.82	0.00275045	0.047227	128.4	127.38	65.14	43.41
Clpb	1539.73	0.59	0.00275933	0.047268	2048.68	1750.89	1387.34	972
Scin	427.54	0.79	0.00276755	0.0473488	1062.44	457.54	49.89	140.3
Tbc1d31	1808.43	0.59	0.00280095	0.0475601	2500.18	1949.12	1593.85	1190.59
Nagpa	828.41	0.47	0.00292021	0.049215	962.26	985.93	650.01	715.44
Fosl2	1116.24	0.64	0.00292451	0.0492237	1540.75	1268.65	661.1	994.48
Mamdc2	834.14	0.6	0.00300511	0.0501524	1118.87	943.04	735.94	538.71
Homer2	61.36	0.84	0.00303601	0.0506001	86.07	92.29	29.11	37.98
Tmem143	568.78	0.52	0.00304889	0.050628	728.04	637.57	468.45	441.04
Tbc1d2	617.76	0.51	0.00331863	0.0545134	744.98	726.61	533.59	465.85
4931431B13Rik	14.14	0.69	0.00279794	NA	16.93	39.65	0	0
